# Supplementary material for: Site‐specific trends in gastroenteropancreatic neuroendocrine neoplasms in Bavaria, Germany
Source: Cancer Med. 2023 Sep 22;12(19):19949–58. doi: 10.1002/cam4.6510 (PMC10587981; doi:10.1002/cam4.6510)
Supplement: Supplementary file 2 — Table S2. [file CAM4-12-19949-s004.xlsx]

## Sheet: Tabelle1
Supplementary Table 2. Age-standardized incidence rates of GEP-NEN, NET and NEC
	NEN			NET			NEC
year	ASIR	LB	UB	ASIR	LB	UB	ASIR	LB	UB
2005	2.18081	1.9473	2.43387	1.1183	0.952337	1.3041	1.05678	0.896697	1.23643
2006	2.25061	2.0167	2.50351	0.826932	0.68588	0.987709	1.41607	1.23325	1.61765
2007	2.72087	2.45858	3.00277	0.953308	0.798043	1.12912	1.76757	1.55942	1.99501
2008	2.74678	2.48905	3.02311	0.83692	0.695366	0.997793	1.90986	1.69736	2.1408
2009	2.78583	2.52322	3.06738	0.941759	0.787092	1.11689	1.83857	1.6298	2.06572
2010	3.3463	3.0588	3.6527	1.34765	1.16206	1.55352	1.98344	1.76828	2.21675
2011	3.72906	3.42523	4.0517	1.52073	1.32518	1.73595	2.19248	1.96405	2.43931
2012	4.41265	4.07858	4.76578	2.33538	2.09223	2.59789	2.06405	1.83933	2.3077
2013	4.14683	3.82923	4.48281	2.41281	2.16928	2.67525	1.72971	1.52985	1.94748
2014	4.14671	3.83402	4.47711	2.46087	2.218	2.72205	1.66348	1.47152	1.87251
2015	4.17899	3.86357	4.5123	2.72175	2.46427	2.9978	1.44453	1.26696	1.63909
2016	4.56978	4.24306	4.91407	3.23646	2.95828	3.53288	1.26442	1.10159	1.44356
2017	4.6274	4.29381	4.97894	3.34037	3.05353	3.6458	1.244	1.08037	1.42438
2018	4.4106	4.08922	4.74948	3.33116	3.04915	3.63117	1.03895	0.892003	1.20225
2019	4.76438	4.4273	5.11925	3.34967	3.06589	3.65159	1.36654	1.19143	1.559
Abbreviations:
ASIR: age-standardized incidence rate
LB: confidence interval, lower boundary
UB: confidence interval, upper boundary
