# Supplementary material for: Site‐specific trends in gastroenteropancreatic neuroendocrine neoplasms in Bavaria, Germany
Source: Cancer Med. 2023 Sep 22;12(19):19949–58. doi: 10.1002/cam4.6510 (PMC10587981; doi:10.1002/cam4.6510)
Supplement: Supplementary file 3 — Table S3. [file CAM4-12-19949-s001.xlsx]

## Sheet: Tabelle1
Supplementary Table 3. Age-standardized incidence rates of NET and NEC histologic subtypes
NEN Subtype	NET G1			NET G2-G3			Other NET			SCNEC			LCNEC			Other NEC
Year	ASIR	LB	UB	ASIR	LB	UB	ASIR	LB	UB	ASIR	LB	UB	ASIR	LB	UB	ASIR	LB	UB
2005	1.05539	0.894041	1.23664	0.0267465	0.00682193	0.0692745	0.0361647	0.0130414	0.0790225	0.048443	0.0203003	0.0964092	0.0412874	0.015249	0.0873578	0.967052	0.813781	1.14003
2006	0.720214	0.589266	0.870827	0.0241057	0.00612283	0.0624892	0.0826121	0.0415752	0.145957	0.0636604	0.0304842	0.115883	0.025756	0.00636008	0.0671558	1.32665	1.14977	1.52233
2007	0.786552	0.646114	0.947501	0.018139	0.00333861	0.0537376	0.148617	0.0912128	0.228226	0.0589104	0.0292517	0.104692	0.0149521	0.00166753	0.0540188	1.6937	1.48945	1.91741
2008	0.755954	0.621555	0.909719	0	NaN	NaN	0.0809664	0.0418799	0.140268	0.0364443	0.0127467	0.0803664	0.0335605	0.0114576	0.0745272	1.83986	1.63121	2.06697
2009	0.88551	0.734754	1.05709	0.00787401	0.000102914	0.0438098	0.0483748	0.0221397	0.0906099	0.0622185	0.0296096	0.113548	0.0326695	0.0121035	0.0690575	1.74368	1.53995	1.96592
2010	1.13677	0.965598	1.32861	0.0591572	0.0257867	0.114302	0.151715	0.096941	0.225176	0.0853532	0.0481804	0.138843	0.0531138	0.0241115	0.0998038	1.84497	1.63672	2.07158
2011	1.17972	1.00648	1.373	0.222021	0.153574	0.309823	0.118993	0.0710867	0.185975	0.0522484	0.0214787	0.104692	0.0499587	0.0215244	0.0969461	2.09027	1.86739	2.33156
2012	1.75769	1.54556	1.98953	0.447965	0.348804	0.565735	0.12972	0.0778147	0.202294	0.0729583	0.0383018	0.124738	0.0413742	0.0145164	0.0911538	1.94971	1.73105	2.1874
2013	1.8061	1.59477	2.0366	0.553524	0.442457	0.683235	0.0531877	0.0231369	0.102846	0.0834204	0.0447448	0.141205	0.0676724	0.0332308	0.120837	1.57862	1.38775	1.78743
2014	1.96651	1.74828	2.20339	0.46522	0.365887	0.582189	0.0291397	0.00999385	0.0646256	0.0976202	0.0573092	0.153983	0.0958689	0.0555076	0.152801	1.46999	1.28887	1.66843
2015	2.16299	1.9322	2.41267	0.528775	0.42253	0.65275	0.0299891	0.00845753	0.0723591	0.0884478	0.0500703	0.143671	0.0856379	0.0476336	0.140324	1.27045	1.10355	1.45451
2016	2.37686	2.13923	2.63277	0.777034	0.644287	0.92827	0.0825641	0.0423679	0.14262	0.0969162	0.0587731	0.149413	0.106563	0.0636867	0.165573	1.06094	0.910968	1.22761
2017	2.54503	2.293	2.816	0.684683	0.563069	0.823901	0.110661	0.0629542	0.1786	0.113293	0.0697402	0.172416	0.0906366	0.0505034	0.149045	1.04007	0.890224	1.20687
2018	2.45737	2.21502	2.7179	0.761593	0.631606	0.909321	0.112203	0.0651713	0.178544	0.113497	0.0708262	0.171424	0.0437743	0.0189115	0.0848599	0.881678	0.745551	1.03449
2019	2.4336	2.19244	2.69292	0.790382	0.655283	0.944143	0.125686	0.0769024	0.192352	0.125716	0.0777205	0.19087	0.110719	0.0668387	0.171111	1.13011	0.970285	1.30758
Abbreviations:
ASIR: age-standardized incidence rate
LB: confidence interval, lower boundary
UB: confidence interval, upper boundary
G: grade
LC: large cell
NEC: neuroendocrine carcinoma
NET: neuroendocrine tumor
SC: small cell
