# Supplementary material for: Site‐specific trends in gastroenteropancreatic neuroendocrine neoplasms in Bavaria, Germany
Source: Cancer Med. 2023 Sep 22;12(19):19949–58. doi: 10.1002/cam4.6510 (PMC10587981; doi:10.1002/cam4.6510)
Supplement: Supplementary file 4 — Table S4. [file CAM4-12-19949-s002.xlsx]

## Sheet: Tabelle1
Supplementary Table 4. Age-standardized incidence rates of GEP-NEN, stratified by tumor site: stomach, small intestine, colon, appendix, rectum, and pancreas
ICD-10	C16 - stomach			C17 - small intestine			C18 (without C18.1) - colon			C18.1 - appendix			C19-C20 - rectum			C25 - pancreas
year	ASIR	LB	UB	ASIR	LB	UB	ASIR	LB	UB	ASIR	LB	UB	ASIR	LB	UB	ASIR	LB	UB
2005	0.255555	0.178757	0.353102	0.766574	0.634066	0.917848	0.127338	0.0783353	0.19478	0.269838	0.18826	0.373458	0.267998	0.18946	0.367455	0.420604	0.321411	0.54011
2006	0.293259	0.214271	0.391013	0.734931	0.605428	0.883262	0.274915	0.19753	0.371585	0.183603	0.116169	0.275145	0.308817	0.226317	0.410697	0.342088	0.254238	0.449912
2007	0.268088	0.194596	0.359451	0.943508	0.794417	1.1117	0.209442	0.143088	0.294864	0.33835	0.242539	0.458342	0.309755	0.223448	0.41757	0.53179	0.419773	0.663961
2008	0.244396	0.174461	0.332212	0.971402	0.825012	1.13546	0.288804	0.213016	0.382009	0.431371	0.322912	0.563511	0.294049	0.213394	0.394318	0.41936	0.322095	0.536045
2009	0.312778	0.232179	0.411149	0.868531	0.728414	1.02685	0.22712	0.161932	0.30876	0.447853	0.33491	0.585952	0.310132	0.226441	0.413704	0.491552	0.386186	0.616005
2010	0.395122	0.303339	0.504936	1.04856	0.893727	1.22173	0.249854	0.178246	0.339535	0.513676	0.39427	0.657122	0.434427	0.332968	0.556313	0.573986	0.461307	0.705042
2011	0.426644	0.330373	0.541252	1.04494	0.892628	1.21493	0.284118	0.210244	0.374615	0.617706	0.483352	0.776565	0.470122	0.365793	0.59403	0.731762	0.603455	0.878724
2012	0.485379	0.382528	0.606254	1.18773	1.02606	1.36676	0.284489	0.206417	0.381547	0.865288	0.703361	1.05214	0.577453	0.459733	0.715543	0.891823	0.749521	1.05242
2013	0.511688	0.409187	0.631096	1.2178	1.05376	1.39946	0.221598	0.155628	0.305138	0.644503	0.507297	0.80591	0.572374	0.45742	0.706624	0.846669	0.709696	1.00157
2014	0.532833	0.426938	0.656098	1.16551	1.00961	1.33787	0.236261	0.169118	0.31993	0.729809	0.586315	0.896577	0.568145	0.455438	0.699443	0.784385	0.655214	0.930651
2015	0.554759	0.447142	0.679458	1.15875	1.00189	1.33234	0.22689	0.162981	0.306725	0.630198	0.494863	0.789883	0.583765	0.468368	0.718308	0.833477	0.699343	0.984976
2016	0.731882	0.607722	0.872922	1.25207	1.08925	1.43157	0.278014	0.203571	0.369942	0.631917	0.499879	0.787095	0.651867	0.53173	0.790491	0.805322	0.673373	0.954603
2017	0.704187	0.58038	0.845604	1.19238	1.03505	1.36593	0.245531	0.176722	0.331073	0.859024	0.698716	1.04388	0.603751	0.487652	0.738376	0.864051	0.72826	1.017
2018	0.667481	0.549763	0.801944	1.26005	1.09682	1.43981	0.234036	0.167597	0.317033	0.554601	0.430349	0.702002	0.664977	0.541442	0.807243	0.912199	0.770492	1.07151
2019	0.574507	0.465319	0.700415	1.09388	0.944426	1.25937	0.296655	0.221016	0.388651	0.767197	0.618449	0.93968	0.62688	0.505481	0.767756	1.20785	1.04378	1.38959
Abbreviations:
ASIR: age-standardized incidence rate
LB: confidence interval, lower boundary
UB: confidence interval, upper boundary
ICD-10: International Classification of Diseases, Tenth Revision
